# Supplementary material for: Diversity analysis of oral and gut microbiota in osteoporotic rats
Source: PLoS One. 2025 Jun 3;20(6):e0320063. doi: 10.1371/journal.pone.0320063 (PMC12132957; doi:10.1371/journal.pone.0320063)
Supplement: S1 Data — (ZIP) [file pone.0320063.s001.zip]

Archive with 10 entries (9 files):
- OVX.G/
- OVX.G/OVX.G.1.fastq.gz
- __MACOSX/OVX.G/._OVX.G.1.fastq.gz
- OVX.G/OVX.G.6.fastq.gz
- OVX.G/OVX.G.7.fastq.gz
- OVX.G/OVX.G.8.fastq.gz
- OVX.G/OVX.G.2.fastq.gz
- OVX.G/OVX.G.3.fastq.gz
- OVX.G/OVX.G.5.fastq.gz
- OVX.G/OVX.G.4.fastq.gz
