# Supplementary material for: Diversity analysis of oral and gut microbiota in osteoporotic rats
Source: PLoS One. 2025 Jun 3;20(6):e0320063. doi: 10.1371/journal.pone.0320063 (PMC12132957; doi:10.1371/journal.pone.0320063)
Supplement: S2 Data — (ZIP) [file pone.0320063.s002.zip]

Archive with 9 entries (8 files):
- OVX.O/
- OVX.O/OVX.O.1.fastq.gz
- OVX.O/OVX.O.6.fastq.gz
- OVX.O/OVX.O.7.fastq.gz
- OVX.O/OVX.O.8.fastq.gz
- OVX.O/OVX.O.2.fastq.gz
- OVX.O/OVX.O.3.fastq.gz
- OVX.O/OVX.O.5.fastq.gz
- OVX.O/OVX.O.4.fastq.gz
